# Supplementary material for: Targeted Synthesis of 3,3′-, 3,4′- and 3,6′-Phenylpropanoid Sucrose Esters
Source: Molecules. 2022 Jan 15;27(2):535. doi: 10.3390/molecules27020535 (PMC8780461; doi:10.3390/molecules27020535)
Supplement: Supplementary file 1 [file molecules-27-00535-s001.zip]

Archive with 1 entries (1 files):
- molecules-1543609-supplementary.pdf
